# Supplementary material for: Spatial and Genomic Data to Characterize Endemic Typhoid Transmission
Source: Clin Infect Dis. 2021 Aug 31;74(11):1993–2000. doi: 10.1093/cid/ciab745 (PMC9187325; doi:10.1093/cid/ciab745)
Supplement: ciab745_suppl_Supplementary_Table_S2 [file ciab745_suppl_supplementary_table_s2.xlsx]

## Sheet: Table S2
SampleID	Sampleaccession	Runaccession	LaneID	Samplename	collection year
4557STDY6666567	ERS1509852	ERR2602669	22522_8#104	BKQMQU	2016
4557STDY6666570	ERS1509855	ERR2602672	22522_8#107	BHADQ1	2016
4557STDY6666572	ERS1509857	ERR2602674	22522_8#109	BKQNTP	2016
4557STDY6666573	ERS1509858	ERR2602675	22522_8#110	BHAD4E	2015
4557STDY6666587	ERS1509872	ERR2602689	22522_8#124	BKQPCB	2016
4557STDY6666589	ERS1509874	ERR2602691	22522_8#126	BHAE40	2016
4557STDY6666590	ERS1509875	ERR2602692	22522_8#127	BKQP3Q	2016
4557STDY6666603	ERS1509888	ERR2602705	22522_8#140	BHAEFY	2016
4557STDY6666605	ERS1509890	ERR2602707	22522_8#142	BHADXM	2016
4557STDY6666609	ERS1509894	ERR2602711	22522_8#146	BKQQ6A	2016
4557STDY6666610	ERS1509895	ERR2602712	22522_8#147	BHAEHJ	2016
4557STDY6666613	ERS1509898	ERR2602715	22522_8#150	BKQQ1Y	2016
4557STDY6666616	ERS1509901	ERR2602718	22522_8#153	BKQQHC	2016
4557STDY6666617	ERS1509902	ERR2602719	22522_8#154	BKQR8G	2016
4557STDY6666623	ERS1509908	ERR2602725	22522_8#160	BKQQY6	2016
4557STDY6666630	ERS1509915	ERR2602732	22522_8#167	BKQR31	2016
4557STDY6666636	ERS1509921	ERR2602738	22522_8#173	BHAF30	2016
4557STDY6666638	ERS1509923	ERR2602740	22522_8#175	BKQR4J	2016
4557STDY6666640	ERS1509925	ERR2602742	22522_8#177	BHAFLR	2016
4557STDY6666646	ERS1509931	ERR2602748	22522_8#183	BKQRTR	2016
4557STDY6666649	ERS1509934	ERR2602751	22522_8#186	BKQRTY	2016
4557STDY6666651	ERS1509936	ERR2602753	22522_8#188	BKQRK2	2016
4557STDY6666663	ERS1509662	ERR2602760	22522_8#199	BKQQ8F	2016
4557STDY6666664	ERS1509663	ERR2602761	22522_8#200	BHAFFC	2016
4557STDY6666665	ERS1509664	ERR2602762	22522_8#201	BHAF77	2016
4557STDY6666674	ERS1509673	ERR2602771	22522_8#210	BHAFAR	2016
4557STDY6666677	ERS1509676	ERR2602774	22522_8#213	BKQU0B	2016
4557STDY6666681	ERS1509680	ERR2602778	22522_8#217	BKQI43	2015
4557STDY6666689	ERS1509688	ERR2602786	22522_8#225	BKQIPF	2015
4557STDY6666485	ERS1509771	ERR2602588	22522_8#23	BKQJZT	2015
4557STDY6666696	ERS1509695	ERR2602793	22522_8#232	BKQIQ7	2015
4557STDY6666698	ERS1509697	ERR2602795	22522_8#234	BKQJ29	2015
4557STDY6666699	ERS1509698	ERR2602796	22522_8#235	BKQJM0	2015
4557STDY6666701	ERS1509700	ERR2602798	22522_8#237	BKQIGU	2015
4557STDY6666704	ERS1509703	ERR2602801	22522_8#240	BKQJD6	2015
4557STDY6666706	ERS1509705	ERR2602803	22522_8#242	BKQJRA	2015
4557STDY6666723	ERS1509722	ERR2602820	22522_8#259	BKQTBX	2016
4557STDY6666733	ERS1509732	ERR2602830	22522_8#269	BKQTEC	2016
4557STDY6666489	ERS1509775	ERR2602592	22522_8#27	BKQK4E	2015
4557STDY6666737	ERS1509736	ERR2602834	22522_8#273	BHAGGZ	2016
4557STDY6666742	ERS1509741	ERR2602839	22522_8#278	BKQVCF	2016
4557STDY6666465	ERS1509751	ERR2602568	22522_8#3	BKQK8E	2015
4557STDY6666515	ERS1509801	ERR2602618	22522_8#53	BKQKW8	2015
4557STDY6666516	ERS1509802	ERR2602619	22522_8#54	BKQLFF	2015
4557STDY6666518	ERS1509804	ERR2602621	22522_8#56	BKQLG3	2015
4557STDY6666526	ERS1509812	ERR2602629	22522_8#64	BKQLJQ	2015
4557STDY6666532	ERS1509818	ERR2602635	22522_8#70	BKQM3W	2015
4557STDY6666539	ERS1509825	ERR2602642	22522_8#77	BKQLN6	2015
4557STDY6666552	ERS1509838	ERR2602655	22522_8#90	BKQMG9	2015
4557STDY6666554	ERS1509840	ERR2602657	22522_8#92	BKQMJR	2015
4557STDY6666555	ERS1509841	ERR2602658	22522_8#93	BKQMK4	2015
4557STDY6666559	ERS1509844	ERR2602661	22522_8#96	BKQMKY	2015
4557STDY6666463	ERS1509749	ERR2602566	22522_8#1	BKQJY1	2015
4557STDY6666580	ERS1509865	ERR2602682	22522_8#117	BKQN6F	2016
4557STDY6666583	ERS1509868	ERR2602685	22522_8#120	BKQN73	2016
4557STDY6666585	ERS1509870	ERR2602687	22522_8#122	BHADS5	2016
4557STDY6666596	ERS1509881	ERR2602698	22522_8#133	BKQPF2	2016
4557STDY6666614	ERS1509899	ERR2602716	22522_8#151	BKQQX4	2016
4557STDY6666618	ERS1509903	ERR2602720	22522_8#155	BKQPZL	2016
4557STDY6666622	ERS1509907	ERR2602724	22522_8#159	BHAF2E	2016
4557STDY6666641	ERS1509926	ERR2602743	22522_8#178	BKQR7C	2016
4557STDY6666642	ERS1509927	ERR2602744	22522_8#179	BHAEQ8	2016
4557STDY6666656	SAMEA53656918	ERR3312490	22522_8#192	BHAFEY	2016
4557STDY6666671	ERS1509670	ERR2602768	22522_8#207	BKQRRP	2016
4557STDY6666673	ERS1509672	ERR2602770	22522_8#209	BKQTCY	2016
4557STDY6666676	ERS1509675	ERR2602773	22522_8#212	BKQU02	2016
4557STDY6666720	ERS1509719	ERR2602817	22522_8#256	BKQTAY	2016
4557STDY6666732	ERS1509731	ERR2602829	22522_8#268	BKQTEE	2016
4557STDY6666741	ERS1509740	ERR2602838	22522_8#277	BKQTM6	2016
4557STDY6666466	ERS1509752	ERR2602569	22522_8#4	BKQKJQ	2015
4557STDY6666524	ERS1509810	ERR2602627	22522_8#62	BHADGF	2015
4557STDY6666541	ERS1509827	ERR2602644	22522_8#79	BKQLYV	2015
4557STDY6666565	ERS1509850	ERR2602667	22522_8#102	BKQN9J	2016
4557STDY6666579	ERS1509864	ERR2602681	22522_8#116	BKQN7E	2016
4557STDY6666628	ERS1509913	ERR2602730	22522_8#165	BHAEKG	2016
4557STDY6666629	ERS1509914	ERR2602731	22522_8#166	BKQR2I	2016
4557STDY6666713	ERS1509712	ERR2602810	22522_8#249	BKQKH4	2015
4557STDY6666542	ERS1509828	ERR2602645	22522_8#80	BKQLYW	2015
4557STDY6666563	ERS1509848	ERR2602665	22522_8#100	BKQNFB	2016
4557STDY6666566	ERS1509851	ERR2602668	22522_8#103	BHADDR	2016
4557STDY6666574	ERS1509859	ERR2602676	22522_8#111	BKQMXD	2016
4557STDY6666577	ERS1509862	ERR2602679	22522_8#114	BHAEB1	2016
4557STDY6666578	ERS1509863	ERR2602680	22522_8#115	BKQN8F	2016
4557STDY6666582	ERS1509867	ERR2602684	22522_8#119	BHAE20	2016
4557STDY6666592	ERS1509877	ERR2602694	22522_8#129	BKQPIJ	2016
4557STDY6666595	ERS1509880	ERR2602697	22522_8#132	BKQPPJ	2016
4557STDY6666476	ERS1509762	ERR2602579	22522_8#14	BKQKC9	2015
4557STDY6666612	ERS1509897	ERR2602714	22522_8#149	BHAESY	2016
4557STDY6666479	ERS1509765	ERR2602582	22522_8#17	BKQK3B	2015
4557STDY6666637	ERS1509922	ERR2602739	22522_8#174	BHAEMP	2016
4557STDY6666480	ERS1509766	ERR2602583	22522_8#18	BKQKM1	2015
4557STDY6666652	ERS1509937	ERR2602754	22522_8#189	BKQRVB	2016
4557STDY6666481	ERS1509767	ERR2602584	22522_8#19	BKQKM3	2015
4557STDY6666667	ERS1509666	ERR2602764	22522_8#203	BKQS5K	2016
4557STDY6666672	ERS1509671	ERR2602769	22522_8#208	BKQRHE	2016
4557STDY6666483	ERS1509769	ERR2602586	22522_8#21	BHAC7P	2015
4557STDY6666675	ERS1509674	ERR2602772	22522_8#211	BKQTZV	2016
4557STDY6666683	ERS1509682	ERR2602780	22522_8#219	BKQHLD	2015
4557STDY6666694	ERS1509693	ERR2602791	22522_8#230	BKQIZ3	2015
4557STDY6666695	ERS1509694	ERR2602792	22522_8#231	BKQIZG	2015
4557STDY6666700	ERS1509699	ERR2602797	22522_8#236	BKQJLX	2015
4557STDY6666486	ERS1509772	ERR2602589	22522_8#24	BKQKM0	2015
4557STDY6666708	ERS1509707	ERR2602805	22522_8#244	BKQJH5	2015
4557STDY6666710	ERS1509709	ERR2602807	22522_8#246	BKQJA2	2015
4557STDY6666724	ERS1509723	ERR2602821	22522_8#260	BKQT8S	2016
4557STDY6666735	ERS1509734	ERR2602832	22522_8#271	BKQU3X	2016
4557STDY6666744	ERS1509743	ERR2602841	22522_8#280	BKQU74	2016
4557STDY6666514	ERS1509800	ERR2602617	22522_8#52	BHADFC	2015
4557STDY6666519	ERS1509805	ERR2602622	22522_8#57	BKQLG6	2015
4557STDY6666527	ERS1509813	ERR2602630	22522_8#65	BHACY5	2015
4557STDY6666529	ERS1509815	ERR2602632	22522_8#67	BKQLJI	2015
4557STDY6666530	ERS1509816	ERR2602633	22522_8#68	BKQLU0	2015
4557STDY6666469	ERS1509755	ERR2602572	22522_8#7	BKQKAV	2015
4557STDY6666544	ERS1509830	ERR2602647	22522_8#82	BKQLPR	2015
4557STDY6666545	ERS1509831	ERR2602648	22522_8#83	BKQM0F	2015
4557STDY6666549	ERS1509835	ERR2602652	22522_8#87	BKQMCC	2015
4557STDY6666576	ERS1509861	ERR2602678	22522_8#113	BHADR6	2016
4557STDY6666586	ERS1509871	ERR2602688	22522_8#123	BHAE1S	2016
4557STDY6666627	ERS1509912	ERR2602729	22522_8#164	BKQQS8	2016
4557STDY6666657	SAMEA53655418	ERR3312491	22522_8#193	BKQRMM	2016
4557STDY6666658	SAMEA53654668	ERR3312492	22522_8#194	BHAF6A	2016
4557STDY6666679	ERS1509678	ERR2602776	22522_8#215	BHAFKZ	2016
4557STDY6666491	ERS1509777	ERR2602594	22522_8#29	BHAC8C	2015
4557STDY6666511	ERS1509797	ERR2602614	22522_8#49	BHADEF	2015
4557STDY6666525	ERS1509811	ERR2602628	22522_8#63	BHAD7S	2015
4557STDY6666561	ERS1509846	ERR2602663	22522_8#98	BKQNDX	2016
4557STDY6666474	ERS1509760	ERR2602577	22522_8#12	BKQK2L	2015
4557STDY6666477	ERS1509763	ERR2602580	22522_8#15	BKQK31	2015
4557STDY6666615	ERS1509900	ERR2602717	22522_8#152	BHAEUN	2016
4557STDY6666650	ERS1509935	ERR2602752	22522_8#187	BHAFEI	2016
4557STDY6666653	ERS1509938	ERR2602755	22522_8#190	BHAFDP	2016
4557STDY6666662	ERS1509661	ERR2602759	22522_8#198	BHAFFS	2016
4557STDY6666668	ERS1509667	ERR2602765	22522_8#204	BHAFRN	2016
4557STDY6666669	ERS1509668	ERR2602766	22522_8#205	BHAFSL	2016
4557STDY6666670	ERS1509669	ERR2602767	22522_8#206	BKQS0J	2016
4557STDY6666685	ERS1509684	ERR2602782	22522_8#221	BKQIM9	2015
4557STDY6666734	ERS1509733	ERR2602831	22522_8#270	BKQTCC	2016
4557STDY6666490	ERS1509776	ERR2602593	22522_8#28	BHACGW	2015
4557STDY6666492	ERS1509778	ERR2602595	22522_8#30	BHAC8H	2015
4557STDY6666493	ERS1509779	ERR2602596	22522_8#31	BKQKED	2015
4557STDY6666494	ERS1509780	ERR2602597	22522_8#32	BKQKZ7	2015
4557STDY6666501	ERS1509787	ERR2602604	22522_8#39	BKQKRT	2015
4557STDY6666502	ERS1509788	ERR2602605	22522_8#40	BKQKSK	2015
4557STDY6666504	ERS1509790	ERR2602607	22522_8#42	BKQKSA	2015
4557STDY6666505	ERS1509791	ERR2602608	22522_8#43	BKQKRS	2015
4557STDY6666509	ERS1509795	ERR2602612	22522_8#47	BHACVF	2015
4557STDY6666467	ERS1509753	ERR2602570	22522_8#5	BHAC6H	2015
4557STDY6666513	ERS1509799	ERR2602616	22522_8#51	BKQKSM	2015
4557STDY6666517	ERS1509803	ERR2602620	22522_8#55	BKQLEY	2015
4557STDY6666521	ERS1509807	ERR2602624	22522_8#59	BKQKYN	2015
4557STDY6666523	ERS1509809	ERR2602626	22522_8#61	BKQKY5	2015
4557STDY6666528	ERS1509814	ERR2602631	22522_8#66	BHACYS	2015
4557STDY6666531	ERS1509817	ERR2602634	22522_8#69	BKQLK9	2015
4557STDY6666536	ERS1509822	ERR2602639	22522_8#74	BKQLVR	2015
4557STDY6666470	ERS1509756	ERR2602573	22522_8#8	BKQK9W	2015
4557STDY6666553	ERS1509839	ERR2602656	22522_8#91	BKQMFV	2015
4557STDY6666564	ERS1509849	ERR2602666	22522_8#101	BKQNBY	2016
4557STDY6666473	ERS1509759	ERR2602576	22522_8#11	BKQKKD	2015
4557STDY6666584	ERS1509869	ERR2602686	22522_8#121	BKQMVB	2016
4557STDY6666593	ERS1509878	ERR2602695	22522_8#130	BKQPF0	2016
4557STDY6666594	ERS1509879	ERR2602696	22522_8#131	BHAEET	2016
4557STDY6666604	ERS1509889	ERR2602706	22522_8#141	BHAEG1	2016
4557STDY6666624	ERS1509909	ERR2602726	22522_8#161	BKQQR3	2016
4557STDY6666655	SAMEA53657668,	ERR3312489	22522_8#191	BHAFEN	2016
4557STDY6666678	ERS1509677	ERR2602775	22522_8#214	BKQT77	2016
4557STDY6666711	ERS1509710	ERR2602808	22522_8#247	BKQJJQ	2015
4557STDY6666725	ERS1509724	ERR2602822	22522_8#261	BHAGFD	2016
4557STDY6666743	ERS1509742	ERR2602840	22522_8#279	BKQVCA	2016
4557STDY6666568	ERS1509853	ERR2602670	22522_8#105	BHADPK	2016
4557STDY6666569	ERS1509854	ERR2602671	22522_8#106	BKQMME	2015
4557STDY6666588	ERS1509873	ERR2602690	22522_8#125	BKQP41	2016
4557STDY6666475	ERS1509761	ERR2602578	22522_8#13	BKQKBS	2015
4557STDY6666599	ERS1509884	ERR2602701	22522_8#136	BHADX1	2016
4557STDY6666600	ERS1509885	ERR2602702	22522_8#137	BKQPUF	2016
4557STDY6666606	ERS1509891	ERR2602708	22522_8#143	BKQQ4E	2016
4557STDY6666607	ERS1509892	ERR2602709	22522_8#144	BKQPWL	2016
4557STDY6666621	ERS1509906	ERR2602723	22522_8#158	BKQQPG	2016
4557STDY6666625	ERS1509910	ERR2602727	22522_8#162	BKQQQF	2016
4557STDY6666632	ERS1509917	ERR2602734	22522_8#169	BHAEMN	2016
4557STDY6666643	ERS1509928	ERR2602745	22522_8#180	BHAEPR	2016
4557STDY6666645	ERS1509930	ERR2602747	22522_8#182	BHAF3M	2016
4557STDY6666659	ERS1509656	ERR2602756	22522_8#195	BKQRDD	2016
4557STDY6666660	ERS1509659	ERR2602757	22522_8#196	BKQPZ2	2016
4557STDY6666482	ERS1509768	ERR2602585	22522_8#20	BKQKDF	2015
4557STDY6666666	ERS1509665	ERR2602763	22522_8#202	BHAF7U	2016
4557STDY6666682	ERS1509681	ERR2602779	22522_8#218	BKQHLW	2015
4557STDY6666684	ERS1509683	ERR2602781	22522_8#220	BKQIW3	2015
4557STDY6666690	ERS1509689	ERR2602787	22522_8#226	BKQIEN	2015
4557STDY6666693	ERS1509692	ERR2602790	22522_8#229	BKQIFG	2015
4557STDY6666707	ERS1509706	ERR2602804	22522_8#243	BKQJH9	2015
4557STDY6666714	ERS1509713	ERR2602811	22522_8#250	BKQKJC	2015
4557STDY6666721	ERS1509720	ERR2602818	22522_8#257	BKQTB3	2016
4557STDY6666488	ERS1509774	ERR2602591	22522_8#26	BVJ14U	2015
4557STDY6666736	ERS1509735	ERR2602833	22522_8#272	BKQTE9	2016
4557STDY6666740	ERS1509739	ERR2602837	22522_8#276	BHAGHP	2016
4557STDY6666745	ERS1509744	ERR2602842	22522_8#281	BHAGRF	2016
4557STDY6666495	ERS1509781	ERR2602598	22522_8#33	BKQKZB	2015
4557STDY6666496	ERS1509782	ERR2602599	22522_8#34	BKQKPB	2015
4557STDY6666498	ERS1509784	ERR2602601	22522_8#36	BKQKZI	2015
4557STDY6666520	ERS1509806	ERR2602623	22522_8#58	BKQL5N	2015
4557STDY6666468	ERS1509754	ERR2602571	22522_8#6	BHACQ6	2015
4557STDY6666533	ERS1509819	ERR2602636	22522_8#71	BHAD8D	2015
4557STDY6666534	ERS1509820	ERR2602637	22522_8#72	BHADHE	2015
4557STDY6666543	ERS1509829	ERR2602646	22522_8#81	BHADIG	2015
4557STDY6666547	ERS1509833	ERR2602650	22522_8#85	BKQMCE	2015
4557STDY6666548	ERS1509834	ERR2602651	22522_8#86	BKQMFQ	2015
4557STDY6666551	ERS1509837	ERR2602654	22522_8#89	BKQMH6	2015
4557STDY6666556	ERS1509842	ERR2602659	22522_8#94	BKQMKT	2015
4557STDY6666702	ERS1509701	ERR2602799	22522_8#238	BKQJ4I	2015
4557STDY6666487	ERS1509773	ERR2602590	22522_8#25	BUV1CB	2015
4557STDY6666472	ERS1509758	ERR2602575	22522_8#10	BKQKA6	2015
4557STDY6666575	ERS1509860	ERR2602677	22522_8#112	BHAE16	2016
4557STDY6666581	ERS1509866	ERR2602683	22522_8#118	BHAE1U	2016
4557STDY6666602	ERS1509887	ERR2602704	22522_8#139	BKQPU8	2016
4557STDY6666608	ERS1509893	ERR2602710	22522_8#145	BKQPX1	2016
4557STDY6666611	ERS1509896	ERR2602713	22522_8#148	BHAEIJ	2016
4557STDY6666619	ERS1509904	ERR2602721	22522_8#156	BHAEWA	2016
4557STDY6666620	ERS1509905	ERR2602722	22522_8#157	BKQQYB	2016
4557STDY6666478	ERS1509764	ERR2602581	22522_8#16	BKQKMH	2015
4557STDY6666631	ERS1509916	ERR2602733	22522_8#168	BHAELB	2016
4557STDY6666635	ERS1509920	ERR2602737	22522_8#172	BHAEPI	2016
4557STDY6666639	ERS1509924	ERR2602741	22522_8#176	BHAFCF	2016
4557STDY6666661	ERS1509660	ERR2602758	22522_8#197	BKQQ8X	2016
4557STDY6666680	ERS1509679	ERR2602777	22522_8#216	BKQI7Q	2015
4557STDY6666688	ERS1509687	ERR2602785	22522_8#224	BKQIY2	2015
4557STDY6666697	ERS1509696	ERR2602794	22522_8#233	BKQJBG	2015
4557STDY6666705	ERS1509704	ERR2602802	22522_8#241	BKQJQ9	2015
4557STDY6666739	ERS1509738	ERR2602836	22522_8#275	BKQTFJ	2016
4557STDY6666503	ERS1509789	ERR2602606	22522_8#41	BHACK9	2015
4557STDY6666535	ERS1509821	ERR2602638	22522_8#73	BKQM4S	2015
4557STDY6666540	ERS1509826	ERR2602643	22522_8#78	BKQLXU	2015
4557STDY6666546	ERS1509832	ERR2602649	22522_8#84	BKQU19	2016
4557STDY6666550	ERS1509836	ERR2602653	22522_8#88	BHADBD	2015
4557STDY6666571	ERS1509856	ERR2602673	22522_8#108	BKQNI9	2016
4557STDY6666591	ERS1509876	ERR2602693	22522_8#128	BHAEDM	2016
4557STDY6666597	ERS1509882	ERR2602699	22522_8#134	BHAEF6	2016
4557STDY6666601	ERS1509886	ERR2602703	22522_8#138	BKQPRE	2016
4557STDY6666626	ERS1509911	ERR2602728	22522_8#163	BKQQR5	2016
4557STDY6666633	ERS1509918	ERR2602735	22522_8#170	BHAERK	2016
4557STDY6666634	ERS1509919	ERR2602736	22522_8#171	BHAEMQ	2016
4557STDY6666647	ERS1509932	ERR2602749	22522_8#184	BKQRKE	2016
4557STDY6666648	ERS1509933	ERR2602750	22522_8#185	BKQR6U	2016
4557STDY6666484	ERS1509770	ERR2602587	22522_8#22	BKQK38	2015
4557STDY6666692	ERS1509691	ERR2602789	22522_8#228	BKQIZ7	2015
4557STDY6666703	ERS1509702	ERR2602800	22522_8#239	BKQJE5	2015
4557STDY6666709	ERS1509708	ERR2602806	22522_8#245	BKQJTG	2015
4557STDY6666722	ERS1509721	ERR2602819	22522_8#258	BKQTHU	2016
4557STDY6666497	ERS1509783	ERR2602600	22522_8#35	BHACIH	2015
4557STDY6666499	ERS1509785	ERR2602602	22522_8#37	BKQL04	2015
4557STDY6666506	ERS1509792	ERR2602609	22522_8#44	BHACBB	2015
4557STDY6666507	ERS1509793	ERR2602610	22522_8#45	BHACVB	2015
4557STDY6666508	ERS1509794	ERR2602611	22522_8#46	BHACVD	2015
4557STDY6666510	ERS1509796	ERR2602613	22522_8#48	BKQL3T	2015
4557STDY6666471	ERS1509757	ERR2602574	22522_8#9	BKQK1D	2015
4557STDY6666560	ERS1509845	ERR2602662	22522_8#97	BKQNAJ	2016
4557STDY6666562	ERS1509847	ERR2602664	22522_8#99	BKQNEP	2016
2332STDY5571070	ERS327352	ERR360793	10607_2#1	1035759	2012
2332STDY5571079	ERS327361	ERR360802	10607_2#10	1003117	2010
2332STDY5571082	ERS327364	ERR360805	10607_2#13	BHA1P5	2012
2332STDY5571083	ERS327365	ERR360806	10607_2#14	BKQ2KZ	2012
2332STDY5571084	ERS327366	ERR360807	10607_2#15	BKQ4SJ	2013
2332STDY5571086	ERS327368	ERR360809	10607_2#17	BKQ4NZ	2013
2332STDY5571087	ERS327369	ERR360810	10607_2#18	BKQ2H5	2012
2332STDY5571088	ERS327370	ERR360811	10607_2#19	BHA2HH	2012
2332STDY5571071	ERS327353	ERR360794	10607_2#2	BKQ4CF	2013
2332STDY5571089	ERS327371	ERR360812	10607_2#20	1003078	2010
2332STDY5571092	ERS327374	ERR360815	10607_2#23	BHA2QL	2013
2332STDY5571093	ERS327375	ERR360816	10607_2#24	BKQ4H1	2013
2332STDY5571094	ERS327376	ERR360817	10607_2#25	1038377	2012
2332STDY5571095	ERS327377	ERR360818	10607_2#26	1037921	2012
2332STDY5571096	ERS327378	ERR360819	10607_2#27	BKQ4E3	2013
2332STDY5571101	ERS327383	ERR360824	10607_2#32	A59217	2010
2332STDY5571104	ERS327386	ERR360827	10607_2#35	BKQ4JU	2013
2332STDY5571105	ERS327387	ERR360828	10607_2#36	1036491	2012
2332STDY5571106	ERS327388	ERR360829	10607_2#37	1036143	2012
2332STDY5571107	ERS327389	ERR360830	10607_2#38	BKQ4D9	2013
2332STDY5571109	ERS327391	ERR360832	10607_2#40	A58390	2010
2332STDY5571074	ERS327356	ERR360797	10607_2#5	1005624	2010
2332STDY5571075	ERS327357	ERR360798	10607_2#6	1003108	2010
2332STDY5571076	ERS327358	ERR360799	10607_2#7	BKQ22S	2012
2332STDY5571078	ERS327360	ERR360801	10607_2#9	1006099	2010
4557STDY6666687	ERS1509686	ERR2602784	22522_8#223	BKQILX	2015
4557STDY6666712	ERS1509711	ERR2602809	22522_8#248	BKQJAY	2015
4557STDY6666715	ERS1509714	ERR2602812	22522_8#251	BHAFSC	2016
4557STDY6666716	ERS1509715	ERR2602813	22522_8#252	BHAF8C	2016
4557STDY6666717	ERS1509716	ERR2602814	22522_8#253	BKQS45	2016
4557STDY6666718	ERS1509717	ERR2602815	22522_8#254	BHAF8A	2016
2332STDY5457309	ERS207155	ERR279109	9475_6#12	1021106	2011
2332STDY5457313	ERS207159	ERR279113	9475_6#16	1031809	2012
2332STDY5457314	ERS207160	ERR279114	9475_6#17	1007914	2011
2332STDY5457315	ERS207161	ERR279115	9475_6#18	1013305	2011
2332STDY5457316	ERS207162	ERR279116	9475_6#19	1016889	2011
2332STDY5457299	ERS207145	ERR279099	9475_6#2	1014063	2011
2332STDY5457318	ERS207164	ERR279118	9475_6#21	1023407	2011
2332STDY5457321	ERS207167	ERR279121	9475_6#24	1031785	2012
2332STDY5457322	ERS207168	ERR279122	9475_6#25	1007917	2011
2332STDY5457323	ERS207169	ERR279123	9475_6#26	1012911	2011
2332STDY5457324	ERS207170	ERR279124	9475_6#27	1016653	2011
2332STDY5457325	ERS207171	ERR279125	9475_6#28	1020791	2011
2332STDY5457300	ERS207146	ERR279100	9475_6#3	1019695	2011
2332STDY5457328	ERS207174	ERR279128	9475_6#31	1022553	2011
2332STDY5457329	ERS207175	ERR279129	9475_6#32	1030630	2012
2332STDY5457330	ERS207176	ERR279130	9475_6#33	1014451	2011
2332STDY5457331	ERS207177	ERR279131	9475_6#34	1018211	2011
2332STDY5457332	ERS207178	ERR279132	9475_6#35	1016605	2011
2332STDY5457333	ERS207179	ERR279133	9475_6#36	1021854	2011
2332STDY5457336	ERS207182	ERR279136	9475_6#39	1032927	2012
2332STDY5457301	ERS207147	ERR279101	9475_6#4	1019515	2011
2332STDY5457338	ERS207184	ERR279138	9475_6#41	1014383	2011
2332STDY5457339	ERS207185	ERR279139	9475_6#42	1017142	NA
2332STDY5457342	ERS207188	ERR279142	9475_6#45	1021624	2011
2332STDY5457343	ERS207189	ERR279143	9475_6#46	1024341	2011
2332STDY5457344	ERS207190	ERR279144	9475_6#47	1032463	2012
2332STDY5457346	ERS207192	ERR279146	9475_6#49	1013803	2011
2332STDY5457302	ERS207148	ERR279102	9475_6#5	1021678	2011
2332STDY5457347	ERS207193	ERR279147	9475_6#50	1017137	2011
2332STDY5457348	ERS207194	ERR279148	9475_6#51	1019839	2011
2332STDY5457349	ERS207195	ERR279149	9475_6#52	1022401	2011
2332STDY5457350	ERS207196	ERR279150	9475_6#53	1020976	2011
2332STDY5457351	ERS207197	ERR279151	9475_6#54	1023999	2011
2332STDY5457352	ERS207198	ERR279152	9475_6#55	1032281	2012
2332STDY5457353	ERS207199	ERR279153	9475_6#56	A53789	2009
2332STDY5457355	ERS207201	ERR279155	9475_6#58	1020366	2011
2332STDY5457356	ERS207202	ERR279156	9475_6#59	1019833	2011
2332STDY5457303	ERS207149	ERR279103	9475_6#6	1025912	2011
2332STDY5457358	ERS207204	ERR279158	9475_6#61	1029975	2012
2332STDY5457359	ERS207205	ERR279159	9475_6#62	1028143	2012
2332STDY5457360	ERS207206	ERR279160	9475_6#63	1032249	2012
2332STDY5457362	ERS207208	ERR279162	9475_6#65	1012727	2011
2332STDY5457363	ERS207209	ERR279163	9475_6#66	1020059	2011
2332STDY5457364	ERS207210	ERR279164	9475_6#67	1019806	2011
2332STDY5457365	ERS207211	ERR279165	9475_6#68	1018617	2011
2332STDY5457366	ERS207212	ERR279166	9475_6#69	1029451	2012
2332STDY5457368	ERS207214	ERR279168	9475_6#71	1032168	2012
2332STDY5457370	ERS207216	ERR279170	9475_6#73	1014152	2011
2332STDY5457373	ERS207219	ERR279173	9475_6#76	1021788	2011
2332STDY5457374	ERS207220	ERR279174	9475_6#77	1028963	2012
2332STDY5457375	ERS207221	ERR279175	9475_6#78	1026460	2012
2332STDY5457376	ERS207222	ERR279176	9475_6#79	1031581	2012
2332STDY5457305	ERS207151	ERR279105	9475_6#8	1030208	2012
2332STDY5457306	ERS207152	ERR279106	9475_6#9	1008634	2011
